# Supplementary material for: Phenformin Down-Regulates c-Myc Expression to Suppress the Expression of Pro-Inflammatory Cytokines in Keratinocytes
Source: Cells. 2022 Aug 5;11(15):2429. doi: 10.3390/cells11152429 (PMC9368166; doi:10.3390/cells11152429)
Supplement: Supplementary file 1 [file cells-11-02429-s001.zip]

Archive with 1 entries (1 files):
- cells-1794648-supplementary.pdf
